# Supplementary material for: A Resistance-Based Microfluidic Chip for Deterministic Single Cell Trapping Followed by Immunofluorescence Staining
Source: Micromachines (Basel). 2022 Aug 7;13(8):1272. doi: 10.3390/mi13081272 (PMC9416254; doi:10.3390/mi13081272)
Supplement: Supplementary file 1 [file micromachines-13-01272-s001.zip]

Archive with 3 entries (2 files):
- Supplementary/Video S1 The dynamic simulationof cell movements.avi
- Supplementary/Video S2 The movements of cells in the microchannels.avi
- Supplementary/
